# Supplementary material for: Optimization of Calibration Strategies for the Quantification of Volatile Compounds in Virgin Olive Oil
Source: Foods. 2025 Oct 8;14(19):3439. doi: 10.3390/foods14193439 (PMC12524275; doi:10.3390/foods14193439)
Supplement: Supplementary file 1 [file foods-14-03439-s001.zip]

Archive with 1 entries (1 files):
- foods-3893934-supplementary.pdf
